# Supplementary material for: Autophagy in the eye: from physiology to pathophysiology
Source: Autophagy Rep. 2023 Mar 1;2(1):2178996. doi: 10.1080/27694127.2023.2178996 (PMC10078619; doi:10.1080/27694127.2023.2178996)
Supplement: Supplemental Material [file KAUO_A_2178996_SM8224.zip]

Archive with 7 entries (7 files):
- SC Manuscript Videos/Video S1-R1.mp4
- SC Manuscript Videos/Video S2-R1.mp4
- SC Manuscript Videos/Video S3.avi
- SC Manuscript Videos/Video S4.avi
- SC Manuscript Videos/Video S5-R1.mp4
- SC Manuscript Videos/Video S6.avi
- SC Manuscript Videos/Video S7.avi
